# Supplementary material for: Dissecting the Regulatory Network of Leaf Premature Senescence in Maize (Zea mays L.) Using Transcriptome Analysis of ZmELS5 Mutant
Source: Genes (Basel). 2019 Nov 19;10(11):944. doi: 10.3390/genes10110944 (PMC6895817; doi:10.3390/genes10110944)
Supplement: Supplementary file 1 [file genes-10-00944-s001.zip]

Archive with 7 entries (6 files):
- 补充数据/
- 补充数据/Figure S1. Different molecular function connect network.png
- 补充数据/Figure S2.RNA-seq and RT-qPCR result.png
- 补充数据/Table S1. The detail information of raw reads from different sample.xlsx
- 补充数据/Table S2. RT-qPCR primer information.xlsx
- 补充数据/Table S3. Results of transcription factor enrichment analysis.xlsx
- 补充数据/Table S4. Significant differences in DEGs and DEGs involved in important pathways.xlsx
