# Supplementary material for: Dissecting the Regulatory Network of Leaf Premature Senescence in Maize (Zea mays L.) Using Transcriptome Analysis of ZmELS5 Mutant
Source: Genes (Basel). 2019 Nov 19;10(11):944. doi: 10.3390/genes10110944 (PMC6895817; doi:10.3390/genes10110944)
Supplement: Supplementary file 1 [file genes-10-00944-s001.zip › 补充数据/Table S1. The detail information of raw reads from different sample.xlsx]

## Sheet: STAT_result
			Table S1 The detail information of raw reads from different sample.
Sample	Raw Reads Number	Raw Bases Number	Clean Reads Number	Clean Reads Rate(%)	Clean Bases Number	Low-quality Reads Number	Low-quality Reads Rate(%)	Ns Reads Number	Ns Reads Rate(%)	Adapter Polluted Reads Number	Adapter Polluted Reads Rate(%)	Raw Q30 Bases Rate(%)	Clean Q30 Bases Rate(%)
WT-3RNA	42401032	6360154800	41455080	97.77	6218262000	178140	0.42	2384	0.01	765428	1.81	93.79	94.01
WT-2RNA	40873684	6131052600	40028000	97.93	6004200000	172014	0.42	2514	0.01	671156	1.64	93.7	93.92
WT-1RNA	42805416	6420812400	41856960	97.78	6278544000	168828	0.39	2552	0.01	777076	1.81	93.9	94.11
ELS5-3RNA	42892702	6433905300	41867802	97.61	6280170300	183444	0.43	2452	0.01	839004	1.96	93.69	93.91
ELS5-2RNA	40996812	6149521800	40020964	97.62	6003144600	208004	0.51	2454	0.01	765390	1.87	93.4	93.66
ELS5-1RNA	40957988	6143698200	40036596	97.75	6005489400	178298	0.43	1802	0	741292	1.81	93.72	93.96
