# Supplementary material for: Dissecting the Regulatory Network of Leaf Premature Senescence in Maize (Zea mays L.) Using Transcriptome Analysis of ZmELS5 Mutant
Source: Genes (Basel). 2019 Nov 19;10(11):944. doi: 10.3390/genes10110944 (PMC6895817; doi:10.3390/genes10110944)
Supplement: Supplementary file 1 [file genes-10-00944-s001.zip › 补充数据/Table S2. RT-qPCR primer information.xlsx]

## Sheet: primer_list
Table S2 RT-qPCR primer information
Primer name	Primer sequence(From 5' to 3')	Gene ID
Zm00001d003767-F	CTGTGGCTAGTGACGTGGCA	Zm00001d003767
Zm00001d003767-R	TAGTCCTCGGTCCTGCCCTT	Zm00001d003767
Zm00001d009296-F	TGCTCCTGTGGCTGGTCATG	Zm00001d009296
Zm00001d009296-R	TTCGTGCTCCAGATCACCGG	Zm00001d009296
Zm00001d014848-F	ACCACCCAGAGAGCCTACACA	Zm00001d014848
Zm00001d014848-R	GCCCTCCATGTGCCTGTAGTT	Zm00001d014848
Zm00001d015385-F	CCGGAGAACTTCGAGCGGTT	Zm00001d015385
Zm00001d015385-R	TCCTGCGCCTTCACCCAGTT	Zm00001d015385
Zm00001d018157-F	TTCACTGACTTGCTCCGCGT	Zm00001d018157
Zm00001d018157-R	CCTCTGCTTGCGATCCTGGA	Zm00001d018157
Zm00001d020492-F	TCTGCACCAAGATCGACCCCT	Zm00001d020492
Zm00001d020492-R	CGCTCCTCTGCACCTTCTTCT	Zm00001d020492
Zm00001d021435-F	TTCGGCTTCTTCGTCCAGGC	Zm00001d021435
Zm00001d021435-R	TGCGTTGTTGTTGACTGGGT	Zm00001d021435
Zm00001d026599-F	CCATCGCGCCCTTCTCCTTC	Zm00001d026599
Zm00001d026599-R	TGAAGAAGTCCACCCACCGC	Zm00001d026599
Zm00001d028561-F	CGCAACAAGGAGCACGAGGA	Zm00001d028561
Zm00001d028561-R	ACGCCTTGATCTGGTCTGCC	Zm00001d028561
Zm00001d028815-F	GGGCGTGGAGGTGAAGGAC	Zm00001d028815
Zm00001d028815-R	AGTTGTAGGCGTCGGGGTTG	Zm00001d028815
Zm00001d028816-F	CTGCGTGGTGAAGGTGGACT	Zm00001d028816
Zm00001d028816-R	GGTGACCGACTCCTTGGCTT	Zm00001d028816
Zm00001d029049-F	GTGATCGGGAAGGTGCGGTC	Zm00001d029049
Zm00001d029049-R	CGTTGAGCGCCGAGTACATC	Zm00001d029049
Zm00001d032197-F	GGACATCAAGAACCCCGGCA	Zm00001d032197
Zm00001d032197-R	GTTGGCGAGCTCCTTCTCCT	Zm00001d032197
Zm00001d039245-F	ACCCCGACGAGTAACAGCAAC	Zm00001d039245
Zm00001d039245-R	CTGGGTCTCACTGTTGCTGGT	Zm00001d039245
Zm00001d043569-F	ACGAGTTCAGGTGGCTCTACG	Zm00001d043569
Zm00001d043569-R	AACATCGCCCCGTACAGCATC	Zm00001d043569
Zm00001d046786-F	GCCGACTCCTACACGCTCTT	Zm00001d046786
Zm00001d046786-R	GAGGCCGAGGAAGTACTGCT	Zm00001d046786
actin-F	CAATGGCACTGGAATGGT	actin
actin-R	ATCTTCAGGCGAAACACG	actin

## Sheet: Sheet1
Zm00001d003767	uncharacterized protein LOC100283848|16kDa membrane protein|Photosystem I subunit O|membrane protein|pco139896(136)
Zm00001d009296	pathogenesis-related protein PRMS|AC205274.3_FGT001|pathogeneis protein1|pathogenesis-related maize seed protein
Zm00001d014848	catalase isozyme 1|Cat0|Ct1|SOG0135|catalase isozyme B
Zm00001d015385	chlorophyll a-b binding protein 6A|Chlorophyll a-b binding protein 6 chloroplastic
Zm00001d018157	uncharacterized protein LOC100281795|PCO079073|chlorophyll a-b binding protein 4|csu227 PCR|csu227_PCR|csuh227|lhcb*-csu227|light harvesting complex a/b protein 4|pco079073(451)
Zm00001d020492	uncharacterized protein LOC100147737|WRKY DNA-binding protein|WRKY transcription factor|WRKY76 - superfamily of TFs having WRKY and zinc finger domains|putative WRKY DNA-binding domain superfamily protein|putative WRKY transcription factor 40
Zm00001d021435	chlorophyll a-b binding protein 1, chloroplastic|AC207722.2_FG009|LHCII type I CAB-1|light harvesting chlorophyll a/b binding protein2
Zm00001d026599	light harvesting chlorophyll a/b binding protein 6|chlorophyll a-b binding protein CP24|light harvesting chlorophyll a/b binding protein6
Zm00001d028561	class I heat shock protein 3|17.4 kDa class I heat shock protein
Zm00001d028815	uncharacterized protein LOC100284195|pathogeneis protein 10|pathogenesis-related protein 1|pco091453(19)
Zm00001d028816	pathogenesis-related protein 1|Pathogenesis-related protein 10|pathogeneis protein 10
Zm00001d029049	photosystem II 11 kD protein|photosystem II protein
Zm00001d032197	uncharacterized protein LOC100284001|chlorophyll a-b binding protein 4|gnp_QCA17b12
Zm00001d039245	WRKY transcription factor 6
Zm00001d043569	uncharacterized protein LOC100194255|WRKY transcription factor|WRKY14 - superfamily of TFs having WRKY and zinc finger domains|putative WRKY DNA-binding domain superfamily protein|putative WRKY transcription factor 69
Zm00001d046786	chlorophyll a-b binding protein 8|Photosystem I chlorophyll a/b-binding protein 3-1 chloroplastic
