# Supplementary material for: Dissecting the Regulatory Network of Leaf Premature Senescence in Maize (Zea mays L.) Using Transcriptome Analysis of ZmELS5 Mutant
Source: Genes (Basel). 2019 Nov 19;10(11):944. doi: 10.3390/genes10110944 (PMC6895817; doi:10.3390/genes10110944)
Supplement: Supplementary file 1 [file genes-10-00944-s001.zip › 补充数据/Table S3. Results of transcription factor enrichment analysis.xlsx]

## Sheet: Sheet1
Table S3. Results of transcription factor enrichment analysis
Gene ID	Base Mean	Log2FoldChange	Pvalue	Source	Homologous Arabidopsis genes	Chr	Annotation of maize
Zm00001d048312	14.87	-21.61	3.25e-08	HD-ZIP	AT1G69780	9	ATHB-23
Zm00001d043025	839.36	13.1	9.53e-11	WRKY	AT2G38470	3	WRKY 33
Zm00001d003412	418.9	12.1	8.66e-19	MYB	AT5G15310	2	P-type R2R3 Myb
Zm00001d012427	541.82	11.51	1.23e-11	C2H2	AT3G46070	8	ZAT11
Zm00001d011496	148.89	10.61	3.43e-16	WRKY	AT4G11070	8	WRKY superfamily protein
Zm00001d051788	100.5	-10.25	1.07e-12	MYB	AT1G66230	4	MYB superfamily protein
Zm00001d047644	90.91	9.9	4.25e-06	bZIP	AT1G75390	9	bZIP superfamily protein
Zm00001d045211	54.93	9.17	3.7e-06	C2H2	AT3G53600	9	ZAT11
Zm00001d005057	43.56	8.83	1.31e-05	WRKY	AT3G56400	2	WRKY 30
Zm00001d049678	41.74	8.77	1.31e-08	NAC	AT2G46770	4	NAC 43
Zm00001d002476	39.7	8.7	2.29e-09	MYB	AT1G79180	2	myb 58
Zm00001d032032	38.12	8.64	1.02e-06	MYB	AT4G22680	1	myb 85
Zm00001d012092	36.17	8.57	0.000393426	C2H2	AT3G44750	8	Histone deacetylase HDT1
Zm00001d042758	25.42	8.06	3.63e-05	NAC	AT5G22380	3	NAC 90
Zm00001d026204	23.37	7.94	5.75e-06	MYB	AT1G79180	10	MYB superfamily protein
Zm00001d052355	22.21	7.86	1.25e-05	WRKY	AT3G56400	4	WRKY DNA- superfamily protein
Zm00001d044074	16.37	-7.64	3.55e-08	C3H	AT1G68200	3	CCCH domain-containing protein 14
Zm00001d020446	16.13	7.4	1.62e-06	NAC	AT1G26870	7	NAC superfamily protein
Zm00001d032265	637.76	7.28	5.92e-13	WRKY	AT4G11070	1	WRKY69
Zm00001d004744	14.31	7.23	0.000589691	MYB	AT4G38620	2	MYB6
Zm00001d033834	66.28	7.19	8.78e-05	GRAS	AT5G66770	1	Scarecrow-like protein 7
Zm00001d045107	12	-7.19	1.26e-06	bHLH	AT4G30980	9	HLH superfamily protein
Zm00001d025684	11.65	-7.14	0.000143481	NAC	AT1G25580	10	NAC superfamily protein
Zm00001d052804	12.66	7.05	5.24e-05	MYB	AT1G34670	4	MYB superfamily protein
Zm00001d048601	12.2	7	0.000286148	GRAS	AT2G37650	4	UPF0161
Zm00001d003451	9.47	-6.85	2.79e-05	EIL	AT5G65100	2	ETHYLENE INSENSITIVE 3-like 5 protein
Zm00001d020577	34.13	-6.85	3.89e-07	C2H2	AT5G57520	7	Zinc finger protein 2
Zm00001d036807	9.1	-6.78	2.4e-06	bHLH	AT2G42300	6	HLH superfamily protein
Zm00001d053895	8.78	6.53	1.35e-05	bHLH	AT2G16910	4	Transcription factor ABORTED MICROSPORES
Zm00001d042756	8.36	6.45	0.000430424	MYB_related	AT2G38090	3	Duplicated homeodomain-like superfamily protein
Zm00001d020826	7.08	-6.44	0.000198815	bHLH	AT1G68920	7	bHLH76
Zm00001d004497	7.01	-6.41	0.00060745	C2H2	AT1G75710	2	C2H2-like zinc finger protein
Zm00001d019116	6.94	-6.4	0.00027058	ERF	AT5G19790	7	RAP2-11
Zm00001d048227	7.95	6.38	7.11e-06	HD-ZIP	AT4G40060	9	Putative homeobox family protein
Zm00001d007188	53.28	6.37	0.00174364	EIL	AT2G27050	2	ETHYLENE INSENSITIVE 3-like 2 protein
Zm00001d036118	6.57	-6.33	0.000185927	HD-ZIP	AT4G16780	6	Putative homeobox DNA-binding and leucine zipper domain family protein
Zm00001d005788	126.04	-6.29	9.98e-10	C2H2	AT5G57520	2	Zinc finger protein 2
Zm00001d020683	6.41	-6.27	3.69e-05	C2H2	AT1G68130	7	Protein SHOOT GRAVITROPISM 5
Zm00001d048309	6.07	-6.21	0.000120822	bHLH	AT3G28857	9	bHLH superfamily protein
Zm00001d048229	5.89	-6.16	0.000669481	bHLH	AT1G72210	9	bHLH superfamily protein
Zm00001d042933	476.3	6.02	5.15e-07	C2H2	AT3G46080	3	ZAT11
Zm00001d037140	5.16	-5.98	0.000128074	HD-ZIP	AT1G17920	6	HDG11
Zm00001d025409	5.59	5.88	0.000140837	ERF	AT1G43160	10	AP2/EREBP superfamily protein
Zm00001d027395	4.75	-5.84	0.000313327	NAC	AT1G65910	1	NAC 28
Zm00001d052807	5.28	5.79	0.000594274	bZIP	AT1G13600	4	bZIP superfamily protein
Zm00001d005787	8.33	-5.66	0.000198989	C2H2	AT5G57520	2	Zinc finger protein 2
Zm00001d016154	4.76	5.64	0.00109612	bZIP	AT3G58120	5	Basic leucine zipper 34
Zm00001d005786	8.19	-5.64	0.000269056	C2H2	AT5G57520	2	Zinc finger protein 2
Zm00001d003293	4.63	5.6	0.000185256	NAC	AT1G25580	2	NAC 44
Zm00001d026684	3.75	-5.49	0.00293259	C2H2	AT1G75710	10	C2H2-like zinc finger protein
Zm00001d003657	73.1	5.38	0.000603307	GRAS	AT1G63100	2	Protein SCARECROW
Zm00001d010617	91.58	5.29	1.16e-05	WRKY	AT2G40750	8	WRKY superfamily protein
Zm00001d028879	18.84	5.24	0.00260347	bZIP	AT3G62420	1	Ocs element-binding factor 1
Zm00001d009160	3.07	-5.22	0.00274667	Trihelix	AT3G10040	8	sequence-specific DNA binding transcription factors
Zm00001d050247	464.68	5.08	7.63e-07	WRKY	AT4G11070	4	WRKY69
Zm00001d047860	10.98	5.06	0.000563246	ERF	AT1G21910	9	AP2/EREBP superfamily protein
Zm00001d021089	95.39	5.05	0.000650775	ERF	AT5G07310	7	ERF112
Zm00001d026096	156.15	5	1.77e-10	Dof	AT4G24060	10	DOF2.5
