# Supplementary material for: Dissecting the Regulatory Network of Leaf Premature Senescence in Maize (Zea mays L.) Using Transcriptome Analysis of ZmELS5 Mutant
Source: Genes (Basel). 2019 Nov 19;10(11):944. doi: 10.3390/genes10110944 (PMC6895817; doi:10.3390/genes10110944)
Supplement: Supplementary file 1 [file genes-10-00944-s001.zip › 补充数据/Table S4. Significant differences in DEGs and DEGs involved in important pathways.xlsx]

## Sheet: Sheet1
Table S4. Significant differences in DEGs and DEGs involved in important pathways
Gene ID	BaseMean	Log2FoldChange	Pvalue	Gene annotation
Zm00001d016441	6024.22	29.05	1.04e-13	Tyrosine aminotransferase
Zm00001d036370	4694.22	28.67	2.16e-13	Chitinase2
Zm00001d024767	3427.36	28.22	5.09e-13	Aspartic proteinase A1
Zm00001d045251	2087.3	27.18	3.49e-12	Acyl-coenzyme A oxidase
Zm00001d048702	737.37	-26.89	5.91e-12	bx3;benzoxazinone synthesis3:
Zm00001d010821	483.48	-26.34	1.56e-11	ss4;starch synthase4:
Zm00001d026405	916.9	-26.17	2.11e-11	Glutamyl-tRNA reductase
Zm00001d018460	443.15	-25.84	3.75e-11	lug2;leunig-related2:
Zm00001d004855	18.71	-21.92	2.06e-08	Actin-7
Zm00001d011210	18.71	-21.92	2.06e-08	lyce1;lycopene epsilon cyclase1: determines qualitative composition of endosperm carotenoids
Zm00001d042480	18.71	-21.92	2.06e-08	U-box domain-containing protein 7
Zm00001d052407	18.71	-21.92	2.06e-08	ENTH/VHS family protein
Zm00001d030790	18.47	-21.9	2.11e-08	Probable galacturonosyltransferase 13
Zm00001d022378	18.23	-21.89	2.16e-08	Protein transport protein SEC31 homolog B
Zm00001d033544	18.23	-21.89	2.16e-08	Glycosyltransferase family protein 64 protein C5
Zm00001d005027	17.99	-21.86	2.25e-08	Expressed protein; protein
Zm00001d024318	17.99	-21.86	2.25e-08	VIN3-like protein 2
Zm00001d002349	17.75	-21.85	2.3e-08	ks3: functionality inferred from expression data and sequence similarity
Zm00001d048689	17.75	-21.85	2.3e-08	AAA-type ATPase family protein
Zm00001d027665	17.51	-21.82	2.38e-08	Protein SHOOT GRAVITROPISM 6
Zm00001d015754	17.03	-21.79	2.51e-08	Nuclear pore complex protein NUP205
Zm00001d021430	17.03	-21.79	2.51e-08	RAD3-like DNA-binding helicase protein
Zm00001d013976	15.83	-21.69	2.88e-08	Nijmegen breakage syndrome 1 protein
Zm00001d029218	15.83	-21.69	2.88e-08	Protein SRG1
Zm00001d044181	15.83	-21.69	2.88e-08	S-type anion channel SLAH3
Zm00001d044600	15.83	-21.69	2.88e-08	RNA binding (RRM/RBD/RNP motifs) family protein
Zm00001d013358	15.59	-21.67	2.96e-08	DEAD-box ATP-dependent RNA helicase 16
Zm00001d029095	15.35	-21.65	3.06e-08	Putative GTP diphosphokinase RSH1 chloroplastic
Zm00001d033215	15.35	-21.65	3.06e-08	ca2p6;CCAAT-HAP2-transcription factor 26:
Zm00001d043428	15.35	-21.65	3.06e-08	Callose synthase 11
Zm00001d019312	15.11	-21.63	3.15e-08	bgaf1;beta glucosidase aggregating factor1:
Zm00001d049140	15.11	-21.63	3.15e-08	Calmodulin-interacting protein 111
Zm00001d029762	14.87	-21.61	3.25e-08	Hexose transporter
Zm00001d048312	14.87	-21.61	3.25e-08	Homeobox-leucine zipper protein ATHB-23
Zm00001d051837	14.87	-21.61	3.25e-08	Sucrose synthase
Zm00001d014188	14.63	-21.58	3.38e-08	Phospholipid-transporting ATPase 3
Zm00001d032857	14.63	-21.58	3.38e-08	Protein kinase superfamily protein
Zm00001d044186	14.63	-21.58	3.38e-08	Calcium-dependent protein kinase 3
Zm00001d013019	16.07	-21.49	3.86e-08	Mitochondrial Rho GTPase
Zm00001d021015	16.07	-21.49	3.86e-08	DNA topoisomerase 3-alpha
Zm00001d037006	16.07	-21.49	3.86e-08	Succinate--CoA ligase [ADP-forming] subunit beta mitochondrial
Zm00001d042504	16.07	-21.49	3.86e-08	Patatin-like protein 2
Zm00001d008323	16.55	-21.01	7.74e-08	Zinc finger CCCH domain-containing protein 58
Zm00001d012821	16.55	-21.01	7.74e-08	Probable inactive poly [ADP-ribose] polymerase SRO1
Zm00001d021947	16.55	-21.01	7.74e-08	Probable WRKY transcription factor 20
Zm00001d014993	14945.6	17.26	1.45e-26	Luminal-binding protein 2
Zm00001d002000	4077.73	-15.6	9.61e-23	lox6;lipoxygenase6:
Zm00001d020898	4482.19	15.52	5.7e-22	Heat shock protein 90-2
Zm00001d045220	3449.04	-15.36	7.95e-13	Late embryogenesis abundant protein group 2
Zm00001d049217	3613.44	15.21	3.11e-11	Senescence-specific cysteine protease SAG12
Zm00001d002065	2891.32	-15.1	1.84e-32	mir3;maize insect resistance3: apoplastic; pest defense protease
Zm00001d043418	2752.24	-15.03	6.89e-21	La-related protein 6A
Zm00001d053412	2630.13	-14.96	3.7e-32	RHOMBOID-like protein 9 chloroplastic
Zm00001d043025	839.36	13.1	9.53e-11	Probable WRKY transcription factor 33
Zm00001d003412	418.9	12.1	8.66e-19	P-type R2R3 Myb protein
Zm00001d012427	541.82	11.51	1.23e-11	Zinc finger protein ZAT11
Zm00001d011496	148.89	10.61	3.43e-16	Putative WRKY DNA-binding domain superfamily protein
Zm00001d051788	100.5	-10.25	1.07e-12	Putative MYB DNA-binding domain superfamily protein
Zm00001d039040	170044	-2.02	2.6e-05	Light harvesting complex mesophyll7
ZemaCp019	1122.6	-2.03	0.000237	ATPase subunit I
Zm00001d032197	39958.9	-2.11	0.005955	Chlorophyll a-b binding protein 4 chloroplastic
Zm00001d032331	1541.9	-2.15	8.35e-08	Peptidyl-prolyl cis-trans isomerase
ZemaCp041	48.41	-2.18	0.000427	cytochrome b6/f complex subunit VI
Zm00001d050403	23383	-2.19	0.006146	Chlorophyll a-b binding protein 4
Zm00001d018157	5238.44	-2.22	7.28e-07	lhcb4;light harvesting complex a/b protein4: leaf cDNA csu227, single site
Zm00001d020030	522.23	-2.23	0.003533	Probable NAD(P)H dehydrogenase subunit CRR3 chloroplastic
ZemaCp042	108.17	-2.24	0.002738	cytochrome B6-F complex subunit 5
ZemaCp043	18.23	-2.27	0.000883	psaJ|photosystem I subunit IX
ZemaCp088	28.03	-2.28	0.002185	NADH dehydrogenase subunit 4L
Zm00001d038984	57330.4	-2.31	0.001118	psah1;photosystem I H subunit1: cDNA sequence from csu686, csu704 similar to plant psaH sequences
Zm00001d030762	19126.2	-2.33	0.001473	Cytochrome P450 97B3 chloroplastic
Zm00001d040242	401.87	-2.36	0.001072	Nuclear transport factor 2 (NTF2) family protein
Zm00001d031738	2102.21	-2.38	0.005397	psa2; thylakoid lumen protein with protein disulfided isomerase activity; mutants lack photosystem I core complex polypeptidesDnaJ-type zinc finger domain protein found in thylakoid lumen. Required for Photosystem I assembly.
Zm00001d009877	4724.03	-2.43	0.007421	Protein plastid transcriptionally active 16 chloroplastic
ZemaCp011	119.68	-2.45	2.44e-08	photosystem II protein M
Zm00001d021763	119243	-2.49	0.00516	psb29;photosystem II subunit29:
Zm00001d023757	6515.79	-2.52	0.000234	NAD(P)H-quinone oxidoreductase subunit U chloroplastic
Zm00001d021620	23073.5	-2.61	8.91e-12	atpc2;ATP synthase chloroplast subunit2: chloroplast ATP synthase (ATPC); gamma subunit based on similarity to Arabidopsis atpc1 (Belcher et al 2015)
Zm00001d006663	2511.32	-2.69	0.000695	lhca1;light harvesting complex A1: leaf cDNA csu800 similar to photosystem I antenna protein
Zm00001d026599	22411.8	-2.81	0.004233	lhcb6;light harvesting chlorophyll a/b binding protein6:
Zm00001d006587	18274.9	-2.87	0.004411	Chlorophyll a-b binding protein CP29.1 chloroplastic
Zm00001d009589	26091.2	-2.93	0.0013	Chlorophyll a-b binding protein M9%2C chloroplastic
Zm00001d045620	935.16	-3.4	0.007634	Plastocyanin major isoform chloroplastic
Zm00001d044396	137.84	-3.76	2.25e-05	Chlorophyll a-b binding protein 48%2C chloroplastic
Zm00001d044399	1341.4	-3.92	0.000709	photosystem II light harvesting complex gene B1B2
Zm00001d011285	6415.27	-4.45	3.32e-07	photosystem II light harvesting complex gene B1B2
Zm00001d044401	1802.37	-4.75	2.21e-07	photosystem II light harvesting complex gene B1B2
Zm00001d044402	2213.89	-4.75	1.11e-06	Chlorophyll a-b binding protein 2
Zm00001d018738	21062.8	3.03213	0.0011646	pathogenesis related protein 4
Zm00001d042143	3735.43	2.68815	1.11e-07	glucan endo-1,3-beta-glucosidase homolog 1
Zm00001d028814	428.288	3.72395	2.33e-05	pathogeneis protein 10
Zm00001d009296	339.059	4.53909	0.000229985	pathogeneis protein1|pathogenesis-related maize seed protein
Zm00001d023811	16118.3	4.35669	1.19e-08	pathogenesis-related protein 10
Zm00001d040244	357.516	3.83575	0.000476494	pathogen-related protein
Zm00001d028815	3018.91	3.39551	8.26e-05	pathogeneis protein 10|pathogenesis-related protein 1
Zm00001d028816	2118.97	2.84131	0.00232224	pathogenesis-related protein 1
